# Supplementary material for: Gait characteristics in individuals with Parkinson’s disease during 1-minute treadmill walking
Source: PeerJ. 2020 Jun 29;8:e9463. doi: 10.7717/peerj.9463 (PMC7331622; doi:10.7717/peerj.9463)
Supplement: Supplemental Information 1 [file peerj-08-9463-s001.xlsx]

## Sheet: LED list
	No.	Participant	Levodopa-equivalent dose(LED) List	Total LED(mg)
	1	Participant_1	200/50/200mg stalevo/tab 1TAB TID 4mg Requip PD/tabl 1TAB QD	880				QD : Once a day
	2	Participant_2	250mg Madopar/tab 1TAB TID PK-Merz 100mg/tab 1TAB QD	700				BID : Twice a day
	3	Participant_3	25/100mg Perkin/tab 0.75TAB TID	75				TID : Three times a day
	4	Participant_4	125mg Madopar/tab 1TAB TID 1mg Requip/tab 1TAB TID	375				QID : Four times a day
	5	Participant_5	Sinemet CR 50/200mg/tab 1TAB TID 1mg Requip/tab 1TAB TID	495
	6	Participant_6	4mg Requip PD/tabl 1TAB QD 200/50/200mg stalevo/tab 1TAB TID Sinemet CR 50/200mg/tab 1TAB TID	1300
	7	Participant_7	Sinemet CR 50/200mg/tab 1TAB TID PK-Merz 100mg/tab 1TAB QD	520
	8	Participant_8	4mg Requip PD/tabl 1TAB QD 1mg Requip/tab 1TAB TID	400
	9	Participant_9	125 mg Madopar/tab 1TAB TID PK-Merz 100mg/tab 0.5 TID	450
	10	Participant_10	Sinemet CR 50/200mg/tab 1TAB TID 2mg requip PD/tab 1TAB QD 125mg Madopar/tab 0.5TAB TID	620
	11	Participant_11	125mg Madopar/tab 1TAB TID	300
	12	Participant_12	150/37.5/200mg stalevo/tab: 1TAB TID Azilect 1mg/tab:1TAB QD	880
	13	Participant_13	Sinemet CR 50/200mg/tab 1TAB TID	420
	14	Participant_14	PK-Merz 100mg/tab 1TAB TID Sinemet CR 50/200mg/tab 1TAB TID	720
	15	Participant_15	PK-Merz 100mg/tab 1TAB TID Sinemet CR 50/200mg/tab 1TAB TID	720
	16	Participant_16	125mg Madopar/tab 1TAB TID 1mg Mirapex/tab 1TAB TID PK-Merz 100mg/tab 1TAB BID	800
	17	Participant_17	1mg Mirapex/tab 1TAB TID 250mg Madopar/tab 1TAB TID Azilect 1mg/tab 1TAB QD	1000
	18	Participant_18	250mg Madopar/tab 1TAB TID Azilect 1mg/tab 1TAB QD	700
	19	Participant_19	100/25/200mg Stalevo/tab 1TAB TID 0.375mg Mirapex ER/tab 1TAB BID	855
	20	Participant_20	0.375mg Mirapex ER/tab 1TAB BID	112.5
	21	Participant_21	25/250mg Perkin/tab 1TAB TID 0.375mg Mirapex ER/tab 1TAB QD	862.5
	22	Participant_22	125mg Madopar/tab 1TAB TID Madopar HBS/cap 1CAP TID Azilect 1mg/tab 1TAB QD	620
	23	Participant_23	Azilect 1mg/tab 1TAB QD 250mg Madopar/tab 1TAB TID	700
	24	Participant_24	PK-Merz 100mg/tab 1TAB QID 250mg Madopar/tab 1TAB TID	1000
	25	Participant_25	PK-Merz 100mg/tab 1TAB QID 125mg Madopar/tab 1TAB TID	700
	26	Participant_26	125mg Madopar/tab 1TAB TID	300
			Mean	634.808
			STD	285.311
